# Supplementary material for: Congenericity of Claimed Compounds in Patent Applications
Source: Molecules. 2021 Aug 30;26(17):5253. doi: 10.3390/molecules26175253 (PMC8433967; doi:10.3390/molecules26175253)
Supplement: Supplementary file 1 [file molecules-26-05253-s001.zip]

Archive with 1 entries (1 files):
- molecules-1331982-supplementary.pdf
